# Supplementary material for: Malocclusions and Dental Diseases in Privately Owned Horses in the Mazovia Region of Poland
Source: Animals (Basel). 2022 Nov 11;12(22):3120. doi: 10.3390/ani12223120 (PMC9686654; doi:10.3390/ani12223120)
Supplement: Supplementary file 1 [file animals-12-03120-s001.zip]

Archive with 1 entries (1 files):
- animals-1955639-supplementary.pdf
